# Supplementary material for: CD19 Cell Count at Baseline Predicts B Cell Repopulation at 6 and 12 Months in Multiple Sclerosis Patients Treated with Ocrelizumab
Source: Int J Environ Res Public Health. 2021 Aug 2;18(15):8163. doi: 10.3390/ijerph18158163 (PMC8346113; doi:10.3390/ijerph18158163)
Supplement: Supplementary file 1 [file ijerph-18-08163-s001.zip]

Archive with 1 entries (1 files):
- ijerph-1278588-supplementary.pdf
